# Supplementary material for: Influence of Ceramic Membrane Surface Characteristics on the Flux Behavior of a Complex Fermentation Broth
Source: Membranes (Basel). 2021 May 28;11(6):402. doi: 10.3390/membranes11060402 (PMC8229547; doi:10.3390/membranes11060402)
Supplement: Supplementary file 1 [file membranes-11-00402-s001.zip]

Archive with 1 entries (1 files):
- membranes-1220449-supplementary.pdf
